# Supplementary material for: Factors associated with hookworm and Schistosoma mansoni infections among school-aged children in Mayuge district, Uganda
Source: BMC Public Health. 2024 Jun 18;24:1620. doi: 10.1186/s12889-024-19092-7 (PMC11184691; doi:10.1186/s12889-024-19092-7)
Supplement: Supplementary file 1 — Supplementary Material 1. [file 12889_2024_19092_MOESM1_ESM.xlsx]

## Sheet: survey
type	name	label	hint	choice_filter	required	relevant	constraint	constraint_message::English	calculation	appearance	repeat_count	media::image	default
today	today
start	start	-
end	end	-
deviceid	deviceid	-
phonenumber	phonenumber	-
note		THE PREVALENCE SURVEY TOOL	The general goal is to define the prevalence of Schistosomiasis and STH infections among school-age children in Mayuge district. It is follow up prevalence survey after implementing the programs in the name of MANE project since 2019. Other aims of questionnaires and the trial are 1) to determine risk factors associated with SCH and STHs and 2) to assess the efficacy of albendazole with different…
select_one sub-county	sub_county	Please select the sub-county for this assessment:			yes
select_one parish	parish	Please select the parish for this assessment:		myfilter = ${sub_county}	yes
select_one school	school	What is your school?		myfilter = ${parish}	yes
text	name	What is your name?			yes
begin group	anthropometric_information	(Anthropometric Information)
decimal	height	Height in centimeters			yes		.<191
decimal	weight	Weight in kilograms			yes		.<61
end group
begin group	demographic_information	(Demographic Information)
select_one gender	gender	1. What is your gender?			yes
date	birth_date	2. What is your date of birth?			yes					no-calendar
end group
begin group	household_question	(Household Questions)
integer	household_members	3. How many people currently live in your household including yourself?			yes		.<51	assuming the maximum household members are not exceeding 50
select_one ownership	household_ownership	4. Does your family own or rent the house where you currently live?			yes
text	household_ownership_other	Other specify				${household_ownership}="other"
begin group	items	Are there any of following items in your household?								table-list
select_one yes_no	car	4-1. Do you have a car (cars) in your household?			yes
select_one yes_no	motorbike	4-2. Do you have a motorbike (motorbikes) in your household?			yes
select_one yes_no	bicycle	4-3. Do you have a bicycle (bicycles) in your household?			yes
select_one yes_no	mobile_phone	4-4. Do you have a mobile phone(s) in your household?			yes
select_one yes_no	television	4-5. Do you have a television(s) in your household?			yes
select_one yes_no	radio	4-6. Do you have a radio(s) in your household?			yes
select_one yes_no	electricity	4-6. Do you have electricity(not solar) in your household?	solar panel is not included		yes
end group
end group
begin group	toilet_latrine	(Toilet/Latrine)
select_one yes_no	toilet_have	5. Do you have a latrine/toilet currently use in your home?			yes
select_one toilet	toilet_type	5-1. what kind of latrine/toilet does your family use for defecation?				${toilet_have}="yes"
text	toilet_type_other	Others specify				${toilet_type}="t-7"
select_one OD	toilet_open_defecation	5-2. what way do household members use to defecate ?				${toilet_have}="no"
select_one yes_no	open_defecation_behaviour	6. Did you defecate on the open field last week?			yes
select_one ODF	open_defecation_frequency	6-1. How many times did you defecate on the field last week?			yes	${open_defecation_behaviour}="yes"
end group
begin group	water_use	(Water use)
select_one WS	water_drinking	7. Drinking water: What is the main source of drinking water in your house?			yes
text	water_drinking_other	Other specify				${water_drinking}="WS-11"
select_one WS	water_other_purpose	8. Water use for other purpose, such as cleaning, washing clothes, handwashing: What is the main source of water in your house?			yes
text	water_other_other	Other specify				${water_other_purpose}="WS-11"
select_one wpt	water_patch_time	9. If you or your family members go to fetch water out of your household, how long time does it take to go and come from water source (borehole, water kiosk, water tap, Lake etc.) to your house? (round trip time)	* round trip time		yes
select_one yes_no	hand_wash	10. Do you have hand wash facility in your house?			yes
select_one hwf	hand_wash_facility	10-1. What type of hand wash facility do you use?				${hand_wash}="yes"
select_one hwh	hand_wash_habit	11. Do you wash your hands after defecation?			yes
select_one hwht	hand_wash_habit_type	12. How do you wash your hands after defecation?			yes
select_one hwhe	hand_wash_habit_eating	13. Do you wash your hands before eating?			yes
select_one hwht	hand_wash_habit_eating_type	14. How do you wash your hands before eating?			yes
select_one hwho	hand_wash_habit_outside	15. Do you wash your hands when coming home from outside?			yes
select_one hwht	hand_wash_habit_outside_type	16. How do you wash your hands when coming home from outside?			yes
end group
begin group	animal_contact	(Animal Contact)								table-list
select_one yes_no	have_dog	17-1. Do you have dog(s) in your house?			yes
select_one yes_no	have_cat	17-2. Do you have cat(s) in your house?			yes
select_one yes_no	have_cow	17-3.Do you have/raise cattle(s) or cow(s) in your house?			yes
select_one yes_no	have_goat	17-4.Do you have/raise goat(s) in your house?			yes
select_one yes_no	have_pig	17-5.Do you have/raise pig(s) in your house?			yes
end group
begin group	soil	(Soil Contact)
select_one sc	soil_contact	18. Do you work in the soil?			yes
select_one ss	soil_shoes	19. Do you wear shoes when you go outside t?			yes
end group
begin group	deworming_environment	(Deworming & Environment)			yes
select_one dw	deworming	20. How many times have you taken deworming drugs for the last one year?			yes
select_one yes_no	environment_water	21. Is there a lake, river or swamp near your house within one hour distance by foot?			yes
select_one ewf	environment_water_frequency	22. How often do you go to the lake, river or swamp for playing or swimming or washing clothes or fetching water per week?			yes
end group
begin group	knowledge	(Knowledge)
select_one yes_no	knowledge_water_contact	23. Have you ever learned that swimming in lakes, rivers or swamps can cause parasite infections?			yes
select_one yes_no	knowledge_skin_penetration	24. Have you ever learned that parasites can penetrate our feet and enter our bodies?			yes
end group
begin group	school_environment	(School environment)
select_one sd	school_defecation	25. At the school, where do you go for defecation?			yes
select_one hwh	school_defecation_handwash	26. At the school, do you wash your hands after defecation?			yes
select_one hwht	school_defecation_handwash_type	27. At the school, how do you wash your hands after defecation?			yes
select_one hwhe	school_handwash_eating	28. At the school, do you wash your hands before eating?			yes
select_one hwht	school_handwash_eating_type	29. At the school, how do you wash your hands before eating?			yes
end group
text	data_collector	Enter name of data collector:	Capture your full name
geopoint	gps	Please tap to capture your location	accuracy levels should be below 5m		yes
text	end_questionnaire	This is the end of questions
begin group	parasitological_examination	(Parasitological data_Initial)
select_one ntd	stool_examination	What types of eggs have you identified?			yes
text	stool_examination_others	Describe the other types of eggs as you identify.				${stool_examination}="ntd-7"
integer	epg	Eggs per slide 1	eggs/slide x 24			(${stool_examination}='ntd-1' or ${stool_examination}='ntd-2' or ${stool_examination}='ntd-3' or ${stool_examination}='ntd-4' or ${stool_examination}='ntd-5' or ${stool_examination}='ntd-7')
calculate	egg_per_slide1								${epg}*24
note		The number of eggs per slide 2 is: ${egg_per_slide1}				(${stool_examination}='ntd-1' or ${stool_examination}='ntd-2' or ${stool_examination}='ntd-3' or ${stool_examination}='ntd-4' or ${stool_examination}='ntd-5' or ${stool_examination}='ntd-7')
integer	epg_1	Eggs per slide 2	eggs/slide x 24			(${stool_examination}='ntd-1' or ${stool_examination}='ntd-2' or ${stool_examination}='ntd-3' or ${stool_examination}='ntd-4' or ${stool_examination}='ntd-5' or ${stool_examination}='ntd-7')
calculate	egg_per_slide2								${epg_1}*24
note		The number of eggs per slide 2 is: ${egg_per_slide2}				(${stool_examination}='ntd-1' or ${stool_examination}='ntd-2' or ${stool_examination}='ntd-3' or ${stool_examination}='ntd-4' or ${stool_examination}='ntd-5' or ${stool_examination}='ntd-7')
end group
begin group	trial	(Trial)
select_one trial	treatment_option	Treatment option				${stool_examination}="ntd-1"
select_multiple event	adverse_event	If happened, what kinds of adverse events happen?
text	adverse_event_other	Other specify				${adverse_event}="evt-7"
end group
begin group	parasitological_examination_fw	(Parasitological data_follow up)				${stool_examination}="ntd-1"
select_multiple ntd	stool_examination_fw	What types of eggs have you identified?			yes
text	stool_examination_fw_other	Please specify the other types of eggs you identified:			yes	${stool_examination_fw}="ntd-7"
integer	epg_fw	Eggs per slide 1:	eggs/slide x 24			${stool_examination_fw}="ntd-1"
calculate	egg_per_slide1_fw					${stool_examination_fw}="ntd-1"			${epg_fw}*24
note		The number of eggs per slide 1 is: ${egg_per_slide1_fw}				${stool_examination_fw}="ntd-1"
integer	epg_fw_1	Eggs per slide 2:	eggs/slide x 24			${stool_examination_fw}="ntd-1"
calculate	egg_per_slide2_fw					${stool_examination_fw}="ntd-1"			${epg_fw_1}*24
note		The number of eggs per slide 2 is: ${egg_per_slide2_fw}				${stool_examination_fw}="ntd-1"
end group

## Sheet: choices
list_name	name	label	myfilter
sub-county	btbg	Baitambogwe
sub-county	bkbl	Bukabooli
sub-county	bktb	Bukatube
sub-county	bskr	Busakira
sub-county	bwy	Buwaaya
sub-county	imnr	Imanyiro
sub-county	jgs	Jagusi
sub-county	kglo	Kigandalo
sub-county	ktrr	Kityerera
sub-county	mgmg	Magamaga T/C
sub-county	mlg	Malongo
sub-county	myg	Mayuge T/C
sub-county	mpgw	Mpungwe
sub-county	wirs	Wairasa
gender	male	Male
gender	female	Female
ownership	own	Own
ownership	rent	Rent
ownership	kinship	Kinship (lives at relatives)
ownership	other	Other
yes_no	yes	Yes
yes_no	no	No
toilet	t-1	Opened pit latrine with open (not covered with wall) only pit hole.
toilet	t-2	Wall covered pit latrine but (no slab in the latrine floor/ no roof/ no hole cover)
toilet	t-3	Wall covered pit latrine (with slab in the latrine floor/ with roof/ with hole cover)
toilet	t-4	Ventilated improved pit latrine
toilet	t-5	Composting toilet
toilet	t-6	Flush/pour flush type toilet
toilet	t-7	Others
OD	OD-1	Use bush or open field(Open defecation)
OD	OD-2	Dig hole and bury after defecation
ODF	ODF-1	More than 20 times
ODF	ODF-2	11- 20 times
ODF	ODF-3	1-10 times
WS	WS-1	Piped water (into dwelling or within plot/compound)
WS	WS-2	Piped water to my neighbor
WS	WS-3	Piped water to public places such as water kiosk or water tap, shared with community members
WS	WS-4	Borehole or tube well
WS	WS-5	Protected dug well
WS	WS-6	Unprotected dug well
WS	WS-7	Protected spring
WS	WS-8	Unprotected spring
WS	WS-9	Lake water or Pond/River water
WS	WS-10	Rain water
WS	WS-11	Others
wpt	wpt-1	Within 15 minutes
wpt	wpt-2	15-30 minutes
wpt	wpt-3	31-60 minutes
wpt	wpt-4	Over 60 minutes
hwf	hwf-1	Fixed facility (water tap, tippy tap, fixed bucket)
hwf	hwf-2	Not fixed (Bowl or water container or jug)
hwh	hwh-1	Yes, I always wash my hands after defecation
hwh	hwh-2	Sometimes, I wash my hands after defecation
hwh	hwh-3	No, I don’t wash my hands
hwht	hwht-1	I wash my hands with water only
hwht	hwht-2	I wash my hands with water and soap
hwht	hwht-3	I clean my hands with ash or mud or sand
hwhe	hwhe-1	Yes, I always wash my hands before eating
hwhe	hwhe-2	Sometimes, I wash my hands before eating
hwhe	hwhe-3	No, I don’t wash my hands
hwho	hwho-1	Yes, I always wash my hands when coming home
hwho	hwho-2	Sometimes, I wash my hands when coming home
hwho	hwho-3	No, I don’t wash my hands
sc	sc-1	Yes, I work in the soil every day
sc	sc-2	Yes, I work in the soil at least one or two days a week
sc	sc-3	No, I don’t work in the soil
ss	ss-1	Yes
ss	ss-2	No
ss	ss-3	Sometimes
dw	dw-1	None
dw	dw-2	Once
dw	dw-3	Twice
dw	dw-4	Three or more times
ewf	ewf-1	None
ewf	ewf-2	Once a week
ewf	ewf-3	Twice a week
ewf	ewf-4	Three or more times a week
sd	sd-1	Toilet/latrine at the school
sd	sd-2	Toilet/latrine out of the school
sd	sd-3	Around the school (in the bush)
sd	sd-4	I wait/hold it until the school is over
ntd	ntd-1	hookworms
ntd	ntd-2	Ascaris Lumbricoides (fertilized)
ntd	ntd-3	Ascaris Lumbricoides (un-fertilized)
ntd	ntd-4	Trichuris trichiura
ntd	ntd-5	Schistosoma mansoni
ntd	ntd-6	None
ntd	ntd-7	Others
trial	trial-1	control
trial	trial-2	single-dose with avocado
trial	trial-3	dual-dose without avocado
trial	trial-4	dual-dose with avocado
parish	par-001	Igero	btbg
parish	par-002	Mulingirire	btbg
parish	par-003	Bugoto	bkbl
parish	par-004	Butumbula	bkbl
parish	par-005	Mayirinya	bkbl
parish	par-006	Bukaleba	bktb
parish	par-007	Kyando	bktb
parish	par-008	Busaala	bskr
parish	par-009	Closed	bskr
parish	par-010	Wambete	bskr
parish	par-011	Nsango	bwy
parish	par-012	Magada	imnr
parish	par-013	Mbaale	imnr
parish	par-014	Jagusi	jgs
parish	par-015	Kigandalo	kglo
parish	par-016	Kigulu	kglo
parish	par-017	Nakazigo	kglo
parish	par-018	Bubinge	ktrr
parish	par-019	Bugadde Ward	ktrr
parish	par-020	Katuba	ktrr
parish	par-021	Ndaiga	ktrr
parish	par-022	Wabulungu	mgmg
parish	par-023	Buluuta	mlg
parish	par-024	Bumwena	mlg
parish	par-025	Malongo	mlg
parish	par-026	Namoni	mlg
parish	par-027	Kasugu	myg
parish	par-028	Kyebando	myg
parish	par-029	Bulyangada	mpgw
parish	par-030	Mwezi	mpgw
parish	par-031	Musoli	wirs
school	sch-001	God'S Hands Musita	par-001
school	sch-002	Royal Park Nur & P/S	par-002
school	sch-003	Musubi Islamic P/S	par-003
school	sch-004	Butumbula	par-004
school	sch-005	Mirembe Infant & Junior Sch	par-005
school	sch-006	Happy Hours Nur & P/S Nakalanga	par-006
school	sch-007	Bishop Hannington	par-007
school	sch-008	Busaala	par-008
school	sch-009	Mordern Steep	par-009
school	sch-010	Wambete	par-010
school	sch-011	New Life Islamic	par-011
school	sch-012	Uqaasha Magada	par-012
school	sch-013	Hope Of Mbaale	par-013
school	sch-014	Jagusi Islamic Nur & P/S	par-014
school	sch-015	Bugulu P/S	par-015
school	sch-016	Nakazigo P/S	par-016
school	sch-017	St. John Nakazigo Nur & P/S	par-017
school	sch-018	St. Gonza P/S	par-018
school	sch-019	Prime Standard P/S	par-019
school	sch-020	Katuba	par-020
school	sch-021	Ndaiga	par-021
school	sch-022	Magamaga Superior Nur & P/S	par-022
school	sch-023	Buluuta Sda	par-023
school	sch-024	Happy Hours Namungoma	par-024
school	sch-025	Nakabale Islamic	par-024
school	sch-026	Zam Zam Islamic	par-024
school	sch-027	Malongo Modern	par-025
school	sch-028	Green Light Academy P/S	par-026
school	sch-029	Purity P/S	par-027
school	sch-030	Nazareth Junior Sch	par-028
school	sch-031	Buswikira	par-029
school	sch-032	Mwezi	par-030
school	sch-033	Musoli P/S	par-031
event	evt-1	Epigastric pain
event	evt-2	Diarrhoea
event	evt-3	Headache
event	evt-4	Nausea
event	evt-5	Vomiting
event	evt-6	Dizziness
event	evt-7	Others

## Sheet: settings
form_title	form_id	version	default_language	allow_choice_duplicates
THE PREVALENCE SURVEY TOOL 2022	prevalence_tool_1	20220121		yes
